# Supplementary material for: There is no magic bullet: the importance of testing reference gene stability in RT-qPCR experiments across multiple closely related species
Source: PeerJ. 2020 Aug 3;8:e9618. doi: 10.7717/peerj.9618 (PMC7409783; doi:10.7717/peerj.9618)
Supplement: Supplemental Information 5 [file peerj-08-9618-s005.r]

# all code written in this script was based on R version 3.6.2

#This code works on a csv file containing non-transformed [delta][delta]Cq-values (Calculated by substracting the observed Cq value for the gene of interest by the geometric mean of the Cq values of the reference genes). The file should contain a variable named 'Rearing_density' encoding the density the animal was reared in. Remove all other data from your file before running the script.
data <- read.csv("Your/Path/To/File/DeltaCqvalues.csv")

#Before performing a student t test, we test whether the data are normally distributed with a shapiro test. P-values larger than 0.05 for both groups (Isolated and Crowded) suggest this is indeed the case. Exchange GOI by your gene of interest.
with(data, shapiro.test(GOI[rearing_density == "Crowded"]))
with(data, shapiro.test(GOI[rearing_density == "Isolated"]))

# the following line will give you all information for the t-test including the p-value. Exchange 'GOI' for your particular Gene of Interest.
t.test(GOI ~ rearing_density, data = data, var.equal = TRUE)
